# Supplementary material for: Selective Efficacy of Static and Dynamic Imagery in Different States of Physical Fatigue
Source: PLoS One. 2016 Mar 1;11(3):e0149654. doi: 10.1371/journal.pone.0149654 (PMC4773141; doi:10.1371/journal.pone.0149654)
Supplement: S1 Dataset — (CSV) [file pone.0149654.s001.csv]

SUJ.REST	COND.REST	TEST.REST	HRNORM.REST	OMNI.REST	CR10.REST	MIQUAL.REST	ACC.REST	EFF.REST	SUJ.REST2	COND.REST2	TRIAL.REST2	MIT.REST2	PPT.REST2	SUJ.FAT	COND.FAT	TEST.FAT	HR.FAT	OMNI.FAT	ST.FAT	CR10.FAT	MIQ.FAT	ACC..FAT	EFF.FAT	SUJ.FAT2	COND.FAT2	Trial.FAT2	MIT.FAT2	PPT.FAT2
S1	Control	pre	122	0	7				S1	MI	1	7.81	7.65	S1	Fatigue	pre	183	8		5				S1	FMI	1	5.7	2.6
S2	Control	pre	152	1	2				S1	MI	2	6.82	8.19	S2	Fatigue	pre	204	6		3				S1	FMI	2	4.7	2.7
S3	Control	pre	121	1	7				S1	MI	3	8.12	8.37	S3	Fatigue	pre	167	8		5				S1	FMI	3	4.2	3.7
S4	Control	pre	158	3	5				S1	MI	4	8.37	7.25	S4	Fatigue	pre	189	7		4				S1	FMI	4	3.6	5.1
S5	Control	pre	140	4	5				S1	MI	5	7.56	6.47	S5	Fatigue	pre	187	6		4				S1	FMI	5	5	6.1
S6	Control	pre	117	2	1				S2	MI	1	3.95	7.75	S6	Fatigue	pre	173	8		3				S2	FMI	1	4	7.16
S7	Control	pre	132	1	4				S2	MI	2	4.69	4.25	S7	Fatigue	pre	187	5		5				S2	FMI	2	4.03	5.78
S8	Control	pre	145	2	5				S2	MI	3	4.94	4.47	S8	Fatigue	pre	150	6		3				S2	FMI	3	4.41	5.68
S9	Control	pre	128	7	2				S2	MI	4	4.44	4.69	S9	Fatigue	pre	173	10		8				S2	FMI	4	3.44	5.66
S1	Control	pos	88	0	7		0	1	S2	MI	5	5.12	3.94	S1	Fatigue	pos	138	4	60			1	4	S2	FMI	5	4.12	4.06
S2	Control	pos	115	0	2		1	2	S3	MI	1	7.81	7.65	S2	Fatigue	pos	154	3	60			1	3	S3	FMI	1	4.8	7.16
S3	Control	pos	87	0	7		6	1	S3	MI	2	6.82	8.19	S3	Fatigue	pos	156	5	60			2	3	S3	FMI	2	5.4	7.57
S4	Control	pos	90	2	5		3	3	S3	MI	3	8.12	8.37	S4	Fatigue	pos	167	7	60			1	4	S3	FMI	3	5.5	8.13
S5	Control	pos	86	0	5		4	0	S3	MI	4	8.37	7.25	S5	Fatigue	pos	142	6	60			2	0	S3	FMI	4	5.9	8
S6	Control	pos	106	2	1		1	2	S3	MI	5	7.56	6.47	S6	Fatigue	pos	145	6	60			2	4	S3	FMI	5	7.3	7.31
S7	Control	pos	83	1	4		1	1	S4	MI	1	5.03	6.66	S7	Fatigue	pos	142	5	60			2	1	S4	FMI	1	5.62	7.25
S8	Control	pos	98	2	5		1	1	S4	MI	2	4.34	6.4	S8	Fatigue	pos	110	6	60			2	2	S4	FMI	2	4.46	6.62
S9	Control	pos	86	6	2		3	4	S4	MI	3	4.44	6.4	S9	Fatigue	pos	123	8	60			2	2	S4	FMI	3	4.71	6.88
S1	MI	pre	112	5	5				S4	MI	4	4.72	6.37	S1	FMI	pre	152	4		0				S4	FMI	4	4.7	7.84
S2	MI	pre	155	1	5				S4	MI	5	4.47	6.75	S2	FMI	pre	171	8		5				S4	FMI	5	5.6	7.31
S3	MI	pre	123	1	6				S5	MI	1	3.44	4.91	S3	FMI	pre	176	8		8				S5	FMI	1	4	4.75
S4	MI	pre	156	2	4				S5	MI	2	5.41	4.19	S4	FMI	pre	189	7		2				S5	FMI	2	3.1	4.82
S5	MI	pre	141	0	2				S5	MI	3	5.31	4.97	S5	FMI	pre	173	9		2				S5	FMI	3	4	4.38
S6	MI	pre	114	1	0				S5	MI	4	4.88	4.5	S6	FMI	pre	170	10		7				S5	FMI	4	2.65	4.41
S7	MI	pre	120	1	3				S5	MI	5	4.8	4.5	S7	FMI	pre	188	6		5				S5	FMI	5	3	4.91
S8	MI	pre	125	2	2				S6	MI	1	6.84	7.5	S8	FMI	pre	150	8		6				S6	FMI	1	9	8
S9	MI	pre	101	7	10				S6	MI	2	8.44	8.75	S9	FMI	pre	173	9		4				S6	FMI	2	10	8.5
S1	MI	pos	93	4	5	6	3	3	S6	MI	3	8.97	8.75	S1	FMI	pos	117	4	73		6	3	4	S6	FMI	3	7.72	8.5
S2	MI	pos	108	0	5	1	6	1	S6	MI	4	8.53	7.97	S2	FMI	pos	138	5	50		2	3	1	S6	FMI	4	8.2	8.41
S3	MI	pos	99	0	6	4	10	0	S6	MI	5	8.87	8.18	S3	FMI	pos	153	6	60		5	4	4	S6	FMI	5	8.5	9.9
S4	MI	pos	101	0	4	6	3	3	S7	MI	1	5.62	6	S4	FMI	pos	169	6	52		5	2	4	S7	FMI	1	3.32	6.41
S5	MI	pos	120	0	2	5	10	2	S7	MI	2	5.16	5.84	S5	FMI	pos	126	9	45		5	3	4	S7	FMI	2	3.4	5.28
S6	MI	pos	93	1	0	5	3	4	S7	MI	3	4.78	4.88	S6	FMI	pos	120	8	80		5	3	3	S7	FMI	3	3.2	4.75
S7	MI	pos	74	0	3	4	3	3	S7	MI	4	4.6	4.72	S7	FMI	pos	125	4	40		4	2	2	S7	FMI	4	3.37	5
S8	MI	pos	93	0	2	4	6	2	S7	MI	5	4	5	S8	FMI	pos	114	6	69		3	2	3	S7	FMI	5	3.6	4.38
S9	MI	pos	87	6	10	6	4	3	S8	MI	1	4	5.85	S9	FMI	pos	123	7	60		5	2	4	S8	FMI	1	5.75	4.25
S1	DI	pre	135	1	3				S8	MI	2	3.25	7.32	S1	FDI	pre	183	7		5				S8	FMI	2	4.34	5.6
S2	DI	pre	145	1	0				S8	MI	3	3.47	7.29	S2	FDI	pre	196	8		3				S8	FMI	3	4.5	6.32
S3	DI	pre	146	4	6				S8	MI	4	3.34	7.13	S3	FDI	pre	165	8		1				S8	FMI	4	2.16	6
S4	DI	pre	150	2	3				S8	MI	5	3.4	8.28	S4	FDI	pre	187	8		5				S8	FMI	5	3.22	6.75
S5	DI	pre	120	4	5				S9	MI	1	5.64	6.34	S5	FDI	pre	185	8		5				S9	FMI	1	4.47	6
S6	DI	pre	113	1	7				S9	MI	2	5.98	6.18	S6	FDI	pre	192	9		4				S9	FMI	2	4.18	5.69
S7	DI	pre	121	1	2				S9	MI	3	4.75	6	S7	FDI	pre	180	7		3				S9	FMI	3	4.81	5.9
S8	DI	pre	135	0	4				S9	MI	4	5	5.53	S8	FDI	pre	185	8		5				S9	FMI	4	3.68	5.7
S9	DI	pre	119	5	9				S9	MI	5	4.13	5.6	S9	FDI	pre	190	9		7				S9	FMI	5	4.09	4.7
S1	DI	pos	103	0	3	6	3	4	S1	DI	1	3.18	4.4	S1	FDI	pos	138	4	74		4	2	2	S1	FDI	1	6	6.29
S2	DI	pos	113	1	0	4	2	4	S1	DI	2	5.62	4.22	S2	FDI	pos	143	5	58		4	1	2	S1	FDI	2	7.19	6.41
S3	DI	pos	85	1	6	5	2	2	S1	DI	3	6.22	4.21	S3	FDI	pos	154	6	60		5	2	4	S1	FDI	3	6.19	5.57
S4	DI	pos	130	1	3	3	2	4	S1	DI	4	6.5	4.53	S4	FDI	pos	149	8	40		3	3	4	S1	FDI	4	6.44	4.5
S5	DI	pos	123	0	5	5	6	3	S1	DI	5	6.75	4.5	S5	FDI	pos	126	4	69		5	2	1	S1	FDI	5	4.91	4.65
S6	DI	pos	99	0	7	5	2	5	S2	DI	1	4.47	4.35	S6	FDI	pos	127	7	67		4	3	0	S2	FDI	1	5.97	6.47
S7	DI	pos	99	0	2	5	4	2	S2	DI	2	4.94	5.43	S7	FDI	pos	122	4	44		5	2	3	S2	FDI	2	6.75	4.09
S8	DI	pos	103	0	4	3	3	1	S2	DI	3	4.75	5.37	S8	FDI	pos	126	6	60		3	3	3	S2	FDI	3	7.38	4.56
S9	DI	pos	119	5	9	4	6	5	S2	DI	4	4.78	5.37	S9	FDI	pos	134	7	53		4	3	4	S2	FDI	4	6.4	5.59
									S2	DI	5	5.09	4.85											S2	FDI	5	6.67	4.91
									S3	DI	1	5.59	7.13											S3	FDI	1	6.25	7.4
									S3	DI	2	6.81	8											S3	FDI	2	6	7.28
									S3	DI	3	5.84	8											S3	FDI	3	5.75	7.63
									S3	DI	4	5.57	7.41											S3	FDI	4	4.88	7.91
									S3	DI	5	6	8.34											S3	FDI	5	5.25	7.56
									S4	DI	1	5.37	7.53											S4	FDI	1	2.01	4.62
									S4	DI	2	5.57	6.9											S4	FDI	2	4.72	5.88
									S4	DI	3	5.25	7											S4	FDI	3	4.69	6.13
									S4	DI	4	4.66	7.62											S4	FDI	4	4.75	6.75
									S4	DI	5	4.97	7											S4	FDI	5	4.4	6.22
									S5	DI	1	4.06	4.19											S5	FDI	1	3.56	5.69
									S5	DI	2	3.66	4.37											S5	FDI	2	4	4.94
									S5	DI	3	4.84	5.31											S5	FDI	3	2.5	4.67
									S5	DI	4	4.41	4.69											S5	FDI	4	3	4.25
									S5	DI	5	5.56	5.22											S5	FDI	5	3	3.75
									S6	DI	1	9.34	9.78											S6	FDI	1	9	7.59
									S6	DI	2	9.84	8.09											S6	FDI	2	7.12	7.94
									S6	DI	3	8.32	9.72											S6	FDI	3	8.5	8.31
									S6	DI	4	9.03	9.44											S6	FDI	4	7	9.16
									S6	DI	5	8.96	9.59											S6	FDI	5	7.8	8.94
									S7	DI	1	5.09	5.03											S7	FDI	1	5.15	5.57
									S7	DI	2	4.97	5.22											S7	FDI	2	4.82	4.87
									S7	DI	3	4.73	5.12											S7	FDI	3	6.15	4.81
									S7	DI	4	4.9	5.12											S7	FDI	4	5.57	4.87
									S7	DI	5	5.6	5.59											S7	FDI	5	5.25	4.91
									S8	DI	1	4.19	6											S8	FDI	1	3.22	9.34
									S8	DI	2	2.87	5.78											S8	FDI	2	4	7.18
									S8	DI	3	3.63	4.56											S8	FDI	3	4	8.35
									S8	DI	4	4.09	6.35											S8	FDI	4	3.6	8.12
									S8	DI	5	4	6.28											S8	FDI	5	3.6	7.69
									S9	DI	1	6.16	5.53											S9	FDI	1	4.74	6.16
									S9	DI	2	7.16	5.47											S9	FDI	2	5	5.44
									S9	DI	3	7.12	4.97											S9	FDI	3	4.56	6.72
									S9	DI	4	6.5	4.84											S9	FDI	4	5.12	5.9
									S9	DI	5	6.6	5.21											S9	FDI	5	4	5.1
									S1	Control			4.85											S1	Fatigue			6.5
									S1	Control			4.1											S1	Fatigue			4.7
									S1	Control			4.97											S1	Fatigue			7.22
									S1	Control			4.59											S1	Fatigue			4.56
									S1	Control			4.44											S1	Fatigue			5.5
									S2	Control			4.75											S2	Fatigue			6.68
									S2	Control			3.18											S2	Fatigue			5.06
									S2	Control			3.56											S2	Fatigue			4.5
									S2	Control			3.63											S2	Fatigue			5.5
									S2	Control			3.78											S2	Fatigue			5.25
									S3	Control			7.8											S3	Fatigue			5.84
									S3	Control			7											S3	Fatigue			5.97
									S3	Control			6.59											S3	Fatigue			5.69
									S3	Control			7.38											S3	Fatigue			5.91
									S3	Control			7											S3	Fatigue			6
									S4	Control			6.97											S4	Fatigue			8.19
									S4	Control			6.69											S4	Fatigue			7
									S4	Control			6.38											S4	Fatigue			6.94
									S4	Control			6.62											S4	Fatigue			6.59
									S4	Control			6.66											S4	Fatigue			7.6
									S5	Control			5.4											S5	Fatigue			5.43
									S5	Control			4.59											S5	Fatigue			4.66
									S5	Control			4.88											S5	Fatigue			4.28
									S5	Control			4.57											S5	Fatigue			4.44
									S5	Control			3.88											S5	Fatigue			4.56
									S6	Control			7.28											S6	Fatigue			9.41
									S6	Control			8.28											S6	Fatigue			9.63
									S6	Control			8											S6	Fatigue			10.16
									S6	Control			7.81											S6	Fatigue			9.69
									S6	Control			8.87											S6	Fatigue			9.53
									S7	Control			4.22											S7	Fatigue			4
									S7	Control			4.03											S7	Fatigue			4.3
									S7	Control			4											S7	Fatigue			4.32
									S7	Control			4.12											S7	Fatigue			4.53
									S7	Control			4.07											S7	Fatigue			3.78
									S8	Control			5.41											S8	Fatigue			5.16
									S8	Control			5.81											S8	Fatigue			6.47
									S8	Control			4.91											S8	Fatigue			4.1
									S8	Control			5.03											S8	Fatigue			6.72
									S8	Control			4.09											S8	Fatigue			6.85
									S9	Control			5.72											S9	Fatigue			6
									S9	Control			4.56											S9	Fatigue			5.31
									S9	Control			4.5											S9	Fatigue			5.56
									S9	Control			5.28											S9	Fatigue			5.16
									S9	Control			5											S9	Fatigue			4.35
